# Supplementary material for: Nickel and Cobalt Recovery from Spent Lithium-Ion Batteries via Electrodialysis Metathesis
Source: Membranes (Basel). 2025 Mar 25;15(4):97. doi: 10.3390/membranes15040097 (PMC12028818; doi:10.3390/membranes15040097)
Supplement: Supplementary file 1 [file membranes-15-00097-s001.zip]

Archive with 1 entries (1 files):
- membranes-3485571-supplementary.pdf
